# Supplementary material for: Restoring brain connectivity by phrenic nerve stimulation in sedated and mechanically ventilated patients
Source: Commun Med (Lond). 2024 Nov 18;4:235. doi: 10.1038/s43856-024-00662-0 (PMC11574298; doi:10.1038/s43856-024-00662-0)
Supplement: Supplementary file 4 — Supplementary Data 1 [file 43856_2024_662_MOESM4_ESM.txt]

Gamma posterior cingulate Gyrus 
"Session 1 "	"Session 2"	"Session 3"	"Session 4"
0.02	0.03	0.02	0.04
0.01	0.07	0.01	0.08
0.05	1.30	0.05	1.10
0.05	0.17	0.03	0.15
4.77e-003	0.02	4.11e-003	0.03
Gamma Medial Prefrontal Cortex Right
"Session 1 "	"Session 2"	"Session 3"	"Session 4"
0.02	0.03	0.02	0.04
0.02	0.07	0.01	0.08
0.05	0.30	0.06	0.35
0.05	0.10	0.04	0.12
0.02	0.22	0.02	0.24
Gamma Medial Prefrontal Cortex Left
"Session 1 "	"Session 2"	"Session 3"	"Session 4"
0.029	0.07	0.020	0.07
0.002	0.01	0.001	0.02
0.092	1.25	0.092	1.10
0.044	0.11	0.044	0.13
0.013	0.16	0.013	0.14
Gamma Insula Right
"Session 1 "	"Session 2"	"Session 3"	"Session 4"
0.08	0.11	0.09	0.15
4.37e-003	0.03	0.01	0.04
0.05	1.34	0.06	1.32
0.04	0.24	0.04	0.17
0.01	0.08	0.01	0.07
Gamma Insula Left
"Session 1 "	"Session 2"	"Session 3"	"Session 4"
0.04	0.17	0.10	0.16
4.48e-003	0.20	0.01	0.10
0.05	1.26	0.05	1.28
0.03	0.24	0.05	0.16
0.01	0.11	0.01	0.10
Gamma Angular Gyrus Right
"Session 1 "	"Session 2"	"Session 3"	"Session 4"
0.04	0.07	0.03	0.04
0.01	0.02	0.01	0.03
0.05	1.30	0.03	1.20
0.03	0.15	0.04	0.22
4.11e-003	0.02	0.01	0.02
Gamma Angular Gyrus Left
"Session 1 "	"Session 2"	"Session 3"	"Session 4"
0.02	0.03	0.01	0.03
0.01	0.07	0.01	0.07
0.03	0.20	0.02	0.18
0.03	0.23	0.04	0.19
0.01	0.02	0.01	0.02
