# Supplementary material for: Restoring brain connectivity by phrenic nerve stimulation in sedated and mechanically ventilated patients
Source: Commun Med (Lond). 2024 Nov 18;4:235. doi: 10.1038/s43856-024-00662-0 (PMC11574298; doi:10.1038/s43856-024-00662-0)
Supplement: Supplementary file 5 — Supplementary Data 2 [file 43856_2024_662_MOESM5_ESM.txt]

Alpha Supplementary Motor Cortex Midlien
"Session 1 "	"Session 2"	"Session 3"	"Session 4"
0.22	0.33	0.20	0.30
0.60	0.83	0.55	0.90
0.63	1.60	0.70	1.70
0.53	0.62	0.40	0.70
0.63	1.00	0.69	0.90
Alpha Medial Prefrontal Cortex Midline
"Session 1 "	"Session 2"	"Session 3"	"Session 4"
9.65	10.14	9.64	10.15
9.69	11.34	9.68	11.35
8.90	10.17	8.90	10.18
8.68	10.51	8.67	10.52
8.61	9.54	8.60	9.55
Alpha Diaphragm Somatosensory Cortex Right
"Session 1 "	"Session 2"	"Session 3"	"Session 4"
0.23	0.32	0.21	0.34
0.26	0.38	0.27	0.39
0.32	0.96	0.33	0.98
0.44	0.55	0.40	0.60
0.43	0.57	0.40	0.67
Alpha Lateral Prefrontal Cortex Left
"Session 1 "	"Session 2"	"Session 3"	"Session 4"
9.45	9.70	9.30	9.80
9.60	10.95	9.60	11.00
9.91	10.52	9.80	10.40
9.78	10.17	9.60	10.30
9.64	9.87	9.50	10.00
Alpha Diaphragm Somatosensory Cortex Left
"Session 1 "	"Session 2"	"Session 3"	"Session 4"
0.17	0.21	0.16	0.22
0.25	0.32	0.23	0.30
0.24	0.76	0.22	0.74
0.26	0.60	0.24	0.61
0.25	0.44	0.22	0.46
Alpha Anterior Cingulate Gyurs 
"Session 1 "	"Session 2"	"Session 3"	"Session 4"
9.30	9.40	8.61	10.14
9.13	10.40	9.20	11.34
9.80	11.24	8.90	9.54
9.92	10.17	9.10	10.17
9.56	9.51	8.68	10.51
