# Supplementary material for: Restoring brain connectivity by phrenic nerve stimulation in sedated and mechanically ventilated patients
Source: Commun Med (Lond). 2024 Nov 18;4:235. doi: 10.1038/s43856-024-00662-0 (PMC11574298; doi:10.1038/s43856-024-00662-0)
Supplement: Supplementary file 6 — Supplementary Data 3 [file 43856_2024_662_MOESM6_ESM.txt]

Motor Cortex Right
"Session 1 "	"Session 2"	"Session 3"	"Session 4"
0.00669	0.00434	0.00700	0.00500
0.47638	0.44587	0.50000	0.43000
0.00738	0.00376	0.00800	0.00200
0.94018	0.00646	0.80000	0.00700
0.06310	0.04459	0.05000	0.05000
0.05182	0.01178	0.04000	0.02000
Lateral Prefrontal Cortex Left
"Session 1 "	"Session 2"	"Session 3"	"Session 4"
0.04000000	0.03000000	0.04000000	0.03000000
0.00672093	0.00171615	0.00900000	0.00191615
0.00790819	0.00090177	0.01500000	0.00100000
1.28988964	0.00551450	1.35000000	0.01500000
0.01657952	8.70240000e-008	0.01000000	9.20000000e-008
0.05163885	0.00112865	0.06000000	0.00200000
Medial Prefrontal Cortex Right
"Session 1 "	"Session 2"	"Session 3"	"Session 4"
0.01138013	0.0053698	0.01000	0.00600
0.00225159	0.0103409	0.00250	0.01000
0.01309744	0.0044585	0.01600	0.00400
1.37004201	0.0015036	1.60000	0.00100
0.04576696	0.0336012	0.05000	0.03000
0.38484398	0.0123302	0.40000	0.01000
