# Supplementary material for: Restoring brain connectivity by phrenic nerve stimulation in sedated and mechanically ventilated patients
Source: Commun Med (Lond). 2024 Nov 18;4:235. doi: 10.1038/s43856-024-00662-0 (PMC11574298; doi:10.1038/s43856-024-00662-0)
Supplement: Supplementary file 7 — Supplementary Data 4 [file 43856_2024_662_MOESM7_ESM.xlsx]

## Sheet: 8-13 Hz
Start frequency:	8
End frequency:	13
Method:	Correlation-p
Date processed:	20230531T180302
Threshold:	0.05
Pearson Correlation p-value
Channel	Fp1	Fpz	Fp2	F7	F3	Fz	F4	F8	FC5	FC1	FC2	FC6	M1	T7	C3	Cz	C4	T8	M2	CP5	CP1	CP2	CP6	P7	P3	Pz	P4	P8
Fp1		0.218557	0.491751	0.118426	0.31337	0.294073	0.285616	0.263314	0.743349	0.290542	0.542846	0.616998	0.0821485	0.0617954	0.826287	0.176909	0.548735	0.903039	0.765572	0.27553	0.961658	0.796961	0.773009	0.279378	0.666569	0.50915	0.716592	0.802698
Fpz	0.218557		0.838214	0.443633	0.551436	0.193237	0.934653	0.543895	0.0868843	0.286937	0.936824	0.21419	0.0103165	0.0671087	0.136623	0.0836454	0.229723	0.53123	0.602259	0.197747	0.935915	0.395073	0.109811	0.789848	0.907747	0.88639	0.348947	0.674946
Fp2	0.491751	0.838214		0.764033	0.93156	0.11608	0.308675	0.453592	0.172041	0.138203	0.470857	0.45015	0.0647306	0.0894744	0.196553	0.168068	0.0399322	0.268523	0.164737	0.0650877	0.985667	0.0359915	0.222772	0.468964	0.953324	0.864646	0.369745	0.230066
F7	0.118426	0.443633	0.764033		0.245779	0.777096	0.450238	0.873781	0.761535	0.239686	0.292232	0.574634	0.503895	0.717326	0.992339	0.598037	0.953073	0.932916	0.722449	0.543111	0.251109	0.832702	0.99123	0.465128	0.209038	0.640926	0.644356	0.968822
F3	0.31337	0.551436	0.93156	0.245779		0.262606	0.673987	0.668256	0.148136	0.853118	0.740779	0.381244	0.241549	0.241538	0.0378906	0.811576	0.56322	0.46476	0.235819	0.112052	0.161228	0.712407	0.690073	0.950487	0.515879	0.422384	0.634222	0.566827
Fz	0.294073	0.193237	0.11608	0.777096	0.262606		0.335995	0.387824	0.319281	0.296184	0.674033	0.517814	0.871711	0.294418	0.0449691	0.490426	0.321764	0.251387	0.279634	0.0332625	0.0487728	0.0807716	0.262523	0.872022	0.748264	0.673321	0.384175	0.302368
F4	0.285616	0.934653	0.308675	0.450238	0.673987	0.335995		0.209878	0.476672	0.209633	0.393057	0.496108	0.745561	0.531634	0.16773	0.951454	0.267042	0.219036	0.246774	0.607614	0.587287	0.684603	0.121646	0.702343	0.680932	0.678746	0.484634	0.264863
F8	0.263314	0.543895	0.453592	0.873781	0.668256	0.387824	0.209878		0.205327	0.310822	0.541781		0.0839669	0.197408	0.417976	0.0810289	0.0318167	0.0617062	0.151354	0.57017	0.673691	0.105965	0.357057	0.431049	0.612131	0.37839	0.133633	0.120433
FC5	0.743349	0.0868843	0.172041	0.761535	0.148136	0.319281	0.476672	0.205327		0.710551	0.212303		0.213899	0.624316	0.363828	0.338921	0.858051	0.621245	0.702175	0.447717	0.369265	0.873151	0.929697	0.374512	0.277244	0.471692	0.658635	0.899768
FC1	0.290542	0.286937	0.138203	0.239686	0.853118	0.296184	0.209633	0.310822	0.710551		0.195535	0.522467	0.288448	0.0317105	0.555148	0.872506	0.862478	0.54254	0.967964	0.510567	0.362671	0.884452	0.750617	0.428252	0.306289	0.474271	0.420146	0.860788
FC2	0.542846	0.936824	0.470857	0.292232	0.740779	0.674033	0.393057	0.541781	0.212303	0.195535		0.488702	0.395413	0.288429	0.0948881	0.595194	0.075059	0.130492	0.0464162	0.222984	0.184367	0.431135	0.994577	0.724654	0.60083	0.564743	0.40209	0.311783
FC6	0.616998	0.21419	0.45015	0.574634	0.381244	0.517814	0.496108			0.522467	0.488702		0.438215	0.55065	0.565408	0.334959	0.480653	0.565087	0.864682	0.619799	0.568154	0.164046	0.4288		0.532076	0.530438	0.772446	0.478916
M1	0.0821485	0.0103165	0.0647306	0.503895	0.241549	0.871711	0.745561	0.0839669	0.213899	0.288448	0.395413	0.438215		0.472029	0.398964	0.611909	0.888595	0.140284	0.0535707	0.805778	0.402572	0.789791	0.63813	0.502845	0.274536	0.786165	0.643431	0.158595
T7	0.0617954	0.0671087	0.0894744	0.717326	0.241538	0.294418	0.531634	0.197408	0.624316	0.0317105	0.288429	0.55065	0.472029		0.530099	0.863029	0.962604	0.131016	0.213622	0.544697	0.710654	0.864277	0.893908	0.259201	0.0780628	0.562758	0.816349	0.4946
C3	0.826287	0.136623	0.196553	0.992339	0.0378906	0.0449691	0.16773	0.417976	0.363828	0.555148	0.0948881	0.565408	0.398964	0.530099		0.497592	0.160652	0.728791	0.775935	0.655997	0.462859	0.137599	0.372794	0.756325	0.474023	0.857052	0.255476	0.253967
Cz	0.176909	0.0836454	0.168068	0.598037	0.811576	0.490426	0.951454	0.0810289	0.338921	0.872506	0.595194	0.334959	0.611909	0.863029	0.497592		0.133655	0.74748	0.88282	0.889991	0.952628	0.108748	0.0909568	0.315343	0.893739	0.645279	0.418681	0.0902416
C4	0.548735	0.229723	0.0399322	0.953073	0.56322	0.321764	0.267042	0.0318167	0.858051	0.862478	0.075059	0.480653	0.888595	0.962604	0.160652	0.133655		0.135614	0.366321	0.232587	0.19865	0.41343	0.81026	0.749139	0.897936	0.318189	0.615209	0.23246
T8	0.903039	0.53123	0.268523	0.932916	0.46476	0.251387	0.219036	0.0617062	0.621245	0.54254	0.130492	0.565087	0.140284	0.131016	0.728791	0.74748	0.135614		0.25997	0.271551	0.838589	0.331665	0.226077	0.148848	0.563582	0.519477	0.902165	0.164026
M2	0.765572	0.602259	0.164737	0.722449	0.235819	0.279634	0.246774	0.151354	0.702175	0.967964	0.0464162	0.864682	0.0535707	0.213622	0.775935	0.88282	0.366321	0.25997		0.336294	0.900664	0.802171	0.157126	0.165534	0.115056	0.062209	0.879923	0.206344
CP5	0.27553	0.197747	0.0650877	0.543111	0.112052	0.0332625	0.607614	0.57017	0.447717	0.510567	0.222984	0.619799	0.805778	0.544697	0.655997	0.889991	0.232587	0.271551	0.336294		0.489455	0.773954	0.514488	0.833742	0.283643	0.911239	0.188831	0.22646
CP1	0.961658	0.935915	0.985667	0.251109	0.161228	0.0487728	0.587287	0.673691	0.369265	0.362671	0.184367	0.568154	0.402572	0.710654	0.462859	0.952628	0.19865	0.838589	0.900664	0.489455		0.968519	0.408401	0.411301	0.501258	0.698128	0.266538	0.0934478
CP2	0.796961	0.395073	0.0359915	0.832702	0.712407	0.0807716	0.684603	0.105965	0.873151	0.884452	0.431135	0.164046	0.789791	0.864277	0.137599	0.108748	0.41343	0.331665	0.802171	0.773954	0.968519		0.552613	0.430887	0.927903	0.717729	0.981975	0.16861
CP6	0.773009	0.109811	0.222772	0.99123	0.690073	0.262523	0.121646	0.357057	0.929697	0.750617	0.994577	0.4288	0.63813	0.893908	0.372794	0.0909568	0.81026	0.226077	0.157126	0.514488	0.408401	0.552613		0.345657	0.639138	0.620083	0.908977	0.342729
P7	0.279378	0.789848	0.468964	0.465128	0.950487	0.872022	0.702343	0.431049	0.374512	0.428252	0.724654		0.502845	0.259201	0.756325	0.315343	0.749139	0.148848	0.165534	0.833742	0.411301	0.430887	0.345657		0.158499	0.243368	0.465506	0.099399
P3	0.666569	0.907747	0.953324	0.209038	0.515879	0.748264	0.680932	0.612131	0.277244	0.306289	0.60083	0.532076	0.274536	0.0780628	0.474023	0.893739	0.897936	0.563582	0.115056	0.283643	0.501258	0.927903	0.639138	0.158499		0.783122	0.0503954	0.0437842
Pz	0.50915	0.88639	0.864646	0.640926	0.422384	0.673321	0.678746	0.37839	0.471692	0.474271	0.564743	0.530438	0.786165	0.562758	0.857052	0.645279	0.318189	0.519477	0.062209	0.911239	0.698128	0.717729	0.620083	0.243368	0.783122		0.799093	0.200445
P4	0.716592	0.348947	0.369745	0.644356	0.634222	0.384175	0.484634	0.133633	0.658635	0.420146	0.40209	0.772446	0.643431	0.816349	0.255476	0.418681	0.615209	0.902165	0.879923	0.188831	0.266538	0.981975	0.908977	0.465506	0.0503954	0.799093		0.847364
P8	0.802698	0.674946	0.230066	0.968822	0.566827	0.302368	0.264863	0.120433	0.899768	0.860788	0.311783	0.478916	0.158595	0.4946	0.253967	0.0902416	0.23246	0.164026	0.206344	0.22646	0.0934478	0.16861	0.342729	0.099399	0.0437842	0.200445	0.847364

## Sheet: 30-50 Hz
Start frequency:	30
End frequency:	50
Method:	Correlation-p
Date processed:	20230531T180302
Threshold:	0.05
Pearson Correlation p-value
Channel	Fp1	Fpz	Fp2	F7	F3	Fz	F4	F8	FC5	FC1	FC2	FC6	M1	T7	C3	Cz	C4	T8	M2	CP5	CP1	CP2	CP6	P7	P3	Pz	P4	P8
Fp1		0.273688	0.507051	0.566629	0.935584	0.302342	0.270293	0.742594	0.816015	0.605029	0.554705	0.838435	0.424347	0.77277	0.390648	0.0674098	0.0532634	0.0300245	0.551665	0.61691	0.140454	0.0565355	0.15031	0.0872265	0.128077	0.0892386	0.0404771	0.333513
Fpz	0.273688		0.299689	0.360171	0.942663	0.0756167	0.243049	0.578748	0.822015	0.597003	0.606971	0.719866	0.478175	0.714375	0.707324	0.334758	0.314381	0.0899056	0.94462	0.4925	0.339692	0.460772	0.110082	0.146351	0.180177	0.208135	0.288078	0.156234
Fp2	0.507051	0.299689		0.408993	0.921775	0.490485	0.188612	0.32892	0.81588	0.719118	0.337921	0.31802	0.270985	0.363841	0.75497	0.503523	0.751682	0.824887	0.269794	0.363653	0.673525	0.616849	0.203408	0.256627	0.462796	0.829586	0.690676	0.938711
F7	0.566629	0.360171	0.408993		0.488389	0.409995	0.347612	0.445594	0.306635	0.410178	0.53112	0.863589	0.348523	0.310959	0.579635	0.264432	0.33176	0.298811	0.429341	0.580708	0.321244	0.427135	0.272314	0.377024	0.126641	0.377707	0.247923	0.370517
F3	0.935584	0.942663	0.921775	0.488389		0.435143	0.520633	0.568394	0.926945	0.759348	0.446913	0.67593	0.669132	0.726232	0.431177	0.203341	0.361654	0.463288	0.563822	0.706122	0.254603	0.277247	0.448016	0.517632	0.207684	0.0815233	0.321657	0.387273
Fz	0.302342	0.0756167	0.490485	0.409995	0.435143		0.0710558	0.157253	0.343007	0.380093	0.452653	0.309944	0.336933	0.362656	0.302202	0.330316	0.423492	0.373793	0.41936	0.361283	0.113302	0.726339	0.272915	0.202324	0.170748	0.121094	0.139546	0.199079
F4	0.270293	0.243049	0.188612	0.347612	0.520633	0.0710558		0.66797	0.750088	0.507437	0.39397	0.575096	0.995075	0.811754	0.423297	0.175071	0.0351576	0.160516	0.752823	0.470047	0.253636	0.240827	0.634224	0.30691	0.272352	0.161877	0.174965	0.883413
F8	0.742594	0.578748	0.32892	0.445594	0.568394	0.157253	0.66797		0.661469	0.403756	0.268938		0.277711	0.838033	0.422817	0.139111	0.12849	0.70591	0.473402	0.636372	0.178945	0.287046	0.230149	0.0100684	0.46328	0.91234	0.12364	0.932895
FC5	0.816015	0.822015	0.81588	0.306635	0.926945	0.343007	0.750088	0.661469		0.131516	0.517001		0.127624	0.427802	0.365978	0.274125	0.334039	0.455338	0.522922	0.069679	0.305835	0.366196	0.415763	0.385281	0.0887442	0.191633	0.318433	0.407079
FC1	0.605029	0.597003	0.719118	0.410178	0.759348	0.380093	0.507437	0.403756	0.131516		0.623233	0.701849	0.206291	0.456849	0.863825	0.146035	0.22401	0.344979	0.321463	0.514371	0.0603682	0.127534	0.253536	0.376604	0.0810515	0.219706	0.141256	0.291763
FC2	0.554705	0.606971	0.337921	0.53112	0.446913	0.452653	0.39397	0.268938	0.517001	0.623233		0.420171	0.506055	0.575458	0.617179	0.948956	0.759432	0.879571	0.509358	0.776466	0.0379827	0.266921	0.32058	0.398779	0.448671	0.88805	0.288293	0.053665
FC6	0.838435	0.719866	0.31802	0.863589	0.67593	0.309944	0.575096			0.701849	0.420171		0.482824	0.795665	0.901148	0.251481	0.46484	0.355484	0.0155008	0.914256	0.951245	0.891829	0.30071		0.0501912	0.46773	0.870228	0.893773
M1	0.424347	0.478175	0.270985	0.348523	0.669132	0.336933	0.995075	0.277711	0.127624	0.206291	0.506055	0.482824		0.136549	0.595443	0.0460881	0.820501	0.559674	0.234536	0.168707	0.506921	0.89557	0.247269	0.37635	0.080636	0.433338	0.732717	0.395124
T7	0.77277	0.714375	0.363841	0.310959	0.726232	0.362656	0.811754	0.838033	0.427802	0.456849	0.575458	0.795665	0.136549		0.669748	0.409381	0.321749	0.769949	0.567119	0.713878	0.0806352	0.190651	0.403874	0.297681	0.0556186	0.0663399	0.113976	0.388719
C3	0.390648	0.707324	0.75497	0.579635	0.431177	0.302202	0.423297	0.422817	0.365978	0.863825	0.617179	0.901148	0.595443	0.669748		0.334755	0.237383	0.2662	0.240764	0.203133	0.940725	0.324311	0.281673	0.28764	0.284635	0.286019	0.0710515	0.248037
Cz	0.0674098	0.334758	0.503523	0.264432	0.203341	0.330316	0.175071	0.139111	0.274125	0.146035	0.948956	0.251481	0.0460881	0.409381	0.334755		0.892431	0.397633	0.229814	0.316265	0.682638	0.716707	0.533841	0.187439	0.292438	0.742097	0.860666	0.0880572
C4	0.0532634	0.314381	0.751682	0.33176	0.361654	0.423492	0.0351576	0.12849	0.334039	0.22401	0.759432	0.46484	0.820501	0.321749	0.237383	0.892431		0.207215	0.189546	0.466227	0.187096	0.7529	0.2673	0.269231	0.402951	0.807143	0.896575	0.265297
T8	0.0300245	0.0899056	0.824887	0.298811	0.463288	0.373793	0.160516	0.70591	0.455338	0.344979	0.879571	0.355484	0.559674	0.769949	0.2662	0.397633	0.207215		0.734083	0.322415	0.267919	0.486193	0.95242	0.375937	0.26605	0.801132	0.821456	0.952589
M2	0.551665	0.94462	0.269794	0.429341	0.563822	0.41936	0.752823	0.473402	0.522922	0.321463	0.509358	0.0155008	0.234536	0.567119	0.240764	0.229814	0.189546	0.734083		0.525739	0.111143	0.352776	0.136974	0.754765	0.434632	0.594684	0.448382	0.444441
CP5	0.61691	0.4925	0.363653	0.580708	0.706122	0.361283	0.470047	0.636372	0.069679	0.514371	0.776466	0.914256	0.168707	0.713878	0.203133	0.316265	0.466227	0.322415	0.525739		0.769272	0.365819	0.281098	0.391476	0.326125	0.962355	0.251561	0.424706
CP1	0.140454	0.339692	0.673525	0.321244	0.254603	0.113302	0.253636	0.178945	0.305835	0.0603682	0.0379827	0.951245	0.506921	0.0806352	0.940725	0.682638	0.187096	0.267919	0.111143	0.769272		0.635817	0.575607	0.311272	0.829896	0.167033	0.820097	0.506349
CP2	0.0565355	0.460772	0.616849	0.427135	0.277247	0.726339	0.240827	0.287046	0.366196	0.127534	0.266921	0.891829	0.89557	0.190651	0.324311	0.716707	0.7529	0.486193	0.352776	0.365819	0.635817		0.82652	0.250841	0.932874	0.0322998	0.619986	0.313777
CP6	0.15031	0.110082	0.203408	0.272314	0.448016	0.272915	0.634224	0.230149	0.415763	0.253536	0.32058	0.30071	0.247269	0.403874	0.281673	0.533841	0.2673	0.95242	0.136974	0.281098	0.575607	0.82652		0.367184	0.485369	0.422282	0.20465	0.279633
P7	0.0872265	0.146351	0.256627	0.377024	0.517632	0.202324	0.30691	0.0100684	0.385281	0.376604	0.398779		0.37635	0.297681	0.28764	0.187439	0.269231	0.375937	0.754765	0.391476	0.311272	0.250841	0.367184		0.409196	0.516268	0.477687	0.388249
P3	0.128077	0.180177	0.462796	0.126641	0.207684	0.170748	0.272352	0.46328	0.0887442	0.0810515	0.448671	0.0501912	0.080636	0.0556186	0.284635	0.292438	0.402951	0.26605	0.434632	0.326125	0.829896	0.932874	0.485369	0.409196		0.631078	0.8664	0.635394
Pz	0.0892386	0.208135	0.829586	0.377707	0.0815233	0.121094	0.161877	0.91234	0.191633	0.219706	0.88805	0.46773	0.433338	0.0663399	0.286019	0.742097	0.807143	0.801132	0.594684	0.962355	0.167033	0.0322998	0.422282	0.516268	0.631078		0.189692	0.291306
P4	0.0404771	0.288078	0.690676	0.247923	0.321657	0.139546	0.174965	0.12364	0.318433	0.141256	0.288293	0.870228	0.732717	0.113976	0.0710515	0.860666	0.896575	0.821456	0.448382	0.251561	0.820097	0.619986	0.20465	0.477687	0.8664	0.189692		0.233962
P8	0.333513	0.156234	0.938711	0.370517	0.387273	0.199079	0.883413	0.932895	0.407079	0.291763	0.053665	0.893773	0.395124	0.388719	0.248037	0.0880572	0.265297	0.952589	0.444441	0.424706	0.506349	0.313777	0.279633	0.388249	0.635394	0.291306	0.233962

## Sheet: 50-80 Hz
Start frequency:	50
End frequency:	80
Method:	Correlation-p
Date processed:	20230531T180302
Threshold:	0.05
Pearson Correlation p-value
Channel	Fp1	Fpz	Fp2	F7	F3	Fz	F4	F8	FC5	FC1	FC2	FC6	M1	T7	C3	Cz	C4	T8	M2	CP5	CP1	CP2	CP6	P7	P3	Pz	P4	P8
Fp1		0.754232	0.528651	0.340829	0.324551	0.142411	0.749319	0.189908	0.40274	0.332395	0.324704	0.719979	0.699942	0.729018	0.281344	0.0884494	0.0626542	0.0576719	0.380652	0.529953	0.130463	0.185977	0.0261349	0.501846	0.384319	0.382463	0.279587	0.363502
Fpz	0.754232		0.963085	0.425755	0.61684	0.172814	0.953267	0.646557	0.743766	0.539242	0.800078	0.508907	0.464241	0.614459	0.770335	0.415031	0.266248	0.178024	0.638573	0.616949	0.466546	0.711609	0.00433413	0.845312	0.694679	0.813631	0.654695	0.531033
Fp2	0.528651	0.963085		0.523082	0.842998	0.547794	0.910439	0.822556	0.927582	0.676324	0.982256	0.463757	0.23046	0.628567	0.994025	0.667682	0.672549	0.447367	0.976467	0.735223	0.895544	0.871503	0.216147	0.692833	0.910506	0.642101	0.801696	0.77021
F7	0.340829	0.425755	0.523082		0.356982	0.426929	0.535873	0.565684	0.202337	0.286859	0.749763	0.498042	0.0424535	0.0872092	0.275419	0.305049	0.47562	0.536259	0.660996	0.218913	0.16897	0.269097	0.415612	0.199949	0.0603977	0.282881	0.301363	0.537287
F3	0.324551	0.61684	0.842998	0.356982		0.529769	0.617253	0.655687	0.145756	0.228476	0.228602	0.454289	0.147586	0.407678	0.141801	0.229692	0.467605	0.566608	0.766944	0.438498	0.0681856	0.335788	0.47134	0.414932	0.165186	0.163597	0.440662	0.508148
Fz	0.142411	0.172814	0.547794	0.426929	0.529769		0.437066	0.0345135	0.494635	0.348312	0.773497	0.407321	0.922698	0.629448	0.4517	0.271549	0.0687868	0.171789	0.182906	0.578703	0.199397	0.150657	0.100777	0.0354602	0.367445	0.13801	0.214972	0.0769197
F4	0.749319	0.953267	0.910439	0.535873	0.617253	0.437066		0.237499	0.820861	0.687688	0.249504	0.407201	0.211973	0.76818	0.806964	0.127294	0.0510036	0.576618	0.379623	0.753963	0.538852	0.12922	0.159349	0.531819	0.800796	0.143766	0.0697152	0.957887
F8	0.189908	0.646557	0.822556	0.565684	0.655687	0.0345135	0.237499		0.837933	0.623016	0.160449		0.234759	0.707228	0.819503	0.0848538	0.0852091	0.396634	0.2723	0.750109	0.531851	0.202398	0.430141	0.919036	0.997296	0.562038	0.135632	0.847629
FC5	0.40274	0.743766	0.927582	0.202337	0.145756	0.494635	0.820861	0.837933		0.177083	0.367439		0.0272544	0.0671083	0.14044	0.276183	0.735126	0.839442	0.78844	0.0511913	0.0565891	0.480089	0.601352	0.223793	0.0024283	0.255075	0.646417	0.614129
FC1	0.332395	0.539242	0.676324	0.286859	0.228476	0.348312	0.687688	0.623016	0.177083		0.643067	0.510691	0.0351997	0.19871	0.374694	0.161468	0.380057	0.463445	0.591531	0.0816663	0.0885896	0.201279	0.328263	0.244765	0.0311777	0.223699	0.243837	0.350557
FC2	0.324704	0.800078	0.982256	0.749763	0.228602	0.773497	0.249504	0.160449	0.367439	0.643067		0.325194	0.302571	0.532159	0.393835	0.623177	0.159269	0.384763	0.18439	0.547695	0.871081	0.370629	0.731793	0.170278	0.868171	0.419078	0.292272	0.218364
FC6	0.719979	0.508907	0.463757	0.498042	0.454289	0.407321	0.407201			0.510691	0.325194		0.509466	0.548424	0.647853	0.345132	0.872574	0.273531	0.370408	0.588245	0.738137	0.624095	0.939594		0.496957	0.861432	0.929578	0.573891
M1	0.699942	0.464241	0.23046	0.0424535	0.147586	0.922698	0.211973	0.234759	0.0272544	0.0351997	0.302571	0.509466		0.382096	0.0131723	0.0590113	0.468791	0.452321	0.173324	0.176987	0.0289985	0.97305	0.697641	0.421981	0.0936669	0.478553	0.385641	0.328078
T7	0.729018	0.614459	0.628567	0.0872092	0.407678	0.629448	0.76818	0.707228	0.0671083	0.19871	0.532159	0.548424	0.382096		0.200764	0.360772	0.908816	0.688682	0.649019	0.152455	0.0697845	0.119216	0.889257	0.0370522	0.0337715	0.150305	0.280791	0.673177
C3	0.281344	0.770335	0.994025	0.275419	0.141801	0.4517	0.806964	0.819503	0.14044	0.374694	0.393835	0.647853	0.0131723	0.200764		0.275272	0.523141	0.607676	0.87577	0.505814	0.502514	0.0932854	0.513086	0.051847	0.127972	0.106782	0.225878	0.513557
Cz	0.0884494	0.415031	0.667682	0.305049	0.229692	0.271549	0.127294	0.0848538	0.276183	0.161468	0.623177	0.345132	0.0590113	0.360772	0.275272		0.380444	0.310838	0.130798	0.270571	0.294863	0.848604	0.902609	0.0795865	0.251015	0.57346	0.343241	0.151296
C4	0.0626542	0.266248	0.672549	0.47562	0.467605	0.0687868	0.0510036	0.0852091	0.735126	0.380057	0.159269	0.872574	0.468791	0.908816	0.523141	0.380444		0.0861636	0.0872055	0.68376	0.2139	0.819693	0.624862	0.194365	0.569457	0.517115	0.528793	0.305143
T8	0.0576719	0.178024	0.447367	0.536259	0.566608	0.171789	0.576618	0.396634	0.839442	0.463445	0.384763	0.273531	0.452321	0.688682	0.607676	0.310838	0.0861636		0.529197	0.696334	0.354766	0.0947921	0.105932	0.990927	0.726796	0.96895	0.0214581	0.584981
M2	0.380652	0.638573	0.976467	0.660996	0.766944	0.182906	0.379623	0.2723	0.78844	0.591531	0.18439	0.370408	0.173324	0.649019	0.87577	0.130798	0.0872055	0.529197		0.814708	0.488423	0.24576	0.207445	0.704116	0.886066	0.451549	0.187101	0.24299
CP5	0.529953	0.616949	0.735223	0.218913	0.438498	0.578703	0.753963	0.750109	0.0511913	0.0816663	0.547695	0.588245	0.176987	0.152455	0.505814	0.270571	0.68376	0.696334	0.814708		0.811678	0.185053	0.564635	0.135342	0.242906	0.27137	0.24531	0.608186
CP1	0.130463	0.466546	0.895544	0.16897	0.0681856	0.199397	0.538852	0.531851	0.0565891	0.0885896	0.871081	0.738137	0.0289985	0.0697845	0.502514	0.294863	0.2139	0.354766	0.488423	0.811678		0.955697	0.45949	0.18201	0.475397	0.432167	0.655159	0.640827
CP2	0.185977	0.711609	0.871503	0.269097	0.335788	0.150657	0.12922	0.202398	0.480089	0.201279	0.370629	0.624095	0.97305	0.119216	0.0932854	0.848604	0.819693	0.0947921	0.24576	0.185053	0.955697		0.379379	0.399892	0.458384	0.441942	0.773245	0.394437
CP6	0.0261349	0.00433413	0.216147	0.415612	0.47134	0.100777	0.159349	0.430141	0.601352	0.328263	0.731793	0.939594	0.697641	0.889257	0.513086	0.902609	0.624862	0.105932	0.207445	0.564635	0.45949	0.379379		0.8262	0.688533	0.270248	0.707822	0.358067
P7	0.501846	0.845312	0.692833	0.199949	0.414932	0.0354602	0.531819	0.919036	0.223793	0.244765	0.170278		0.421981	0.0370522	0.051847	0.0795865	0.194365	0.990927	0.704116	0.135342	0.18201	0.399892	0.8262		0.445063	0.32925	0.709353	0.573468
P3	0.384319	0.694679	0.910506	0.0603977	0.165186	0.367445	0.800796	0.997296	0.0024283	0.0311777	0.868171	0.496957	0.0936669	0.0337715	0.127972	0.251015	0.569457	0.726796	0.886066	0.242906	0.475397	0.458384	0.688533	0.445063		0.773383	0.703927	0.8639
Pz	0.382463	0.813631	0.642101	0.282881	0.163597	0.13801	0.143766	0.562038	0.255075	0.223699	0.419078	0.861432	0.478553	0.150305	0.106782	0.57346	0.517115	0.96895	0.451549	0.27137	0.432167	0.441942	0.270248	0.32925	0.773383		0.771981	0.152036
P4	0.279587	0.654695	0.801696	0.301363	0.440662	0.214972	0.0697152	0.135632	0.646417	0.243837	0.292272	0.929578	0.385641	0.280791	0.225878	0.343241	0.528793	0.0214581	0.187101	0.24531	0.655159	0.773245	0.707822	0.709353	0.703927	0.771981		0.369663
P8	0.363502	0.531033	0.77021	0.537287	0.508148	0.0769197	0.957887	0.847629	0.614129	0.350557	0.218364	0.573891	0.328078	0.673177	0.513557	0.151296	0.305143	0.584981	0.24299	0.608186	0.640827	0.394437	0.358067	0.573468	0.8639	0.152036	0.369663

## Sheet: 80-100 Hz
Start frequency:	80
End frequency:	100
Method:	Correlation-p
Date processed:	20230531T180302
Threshold:	0.05
Pearson Correlation p-value
Channel	Fp1	Fpz	Fp2	F7	F3	Fz	F4	F8	FC5	FC1	FC2	FC6	M1	T7	C3	Cz	C4	T8	M2	CP5	CP1	CP2	CP6	P7	P3	Pz	P4	P8
Fp1		0.379115	0.250573	0.223479	0.240933	0.166817	0.421617	0.157707	0.230352	0.210386	0.331727	0.574061	0.464242	0.499483	0.194496	0.133054	0.113162	0.121993	0.239149	0.285214	0.198369	0.244946	0.111014	0.155149	0.996383	0.327459	0.218212	0.199779
Fpz	0.379115		0.342062	0.20255	0.462466	0.155344	0.644052	0.257695	0.371871	0.301181	0.411775	0.489542	0.716275	0.585756	0.343797	0.236097	0.156904	0.131059	0.239029	0.302437	0.33307	0.372944	0.0844964	0.233797	0.696794	0.603782	0.299659	0.175175
Fp2	0.250573	0.342062		0.247581	0.625477	0.234951	0.667782	0.302683	0.43805	0.391827	0.434208	0.443583	0.979276	0.650183	0.446414	0.267326	0.231706	0.156214	0.292507	0.32466	0.41778	0.423711	0.108099	0.31208	0.493242	0.915253	0.407463	0.189425
F7	0.223479	0.20255	0.247581		0.415255	0.24874	0.459095	0.305502	0.12305	0.199266	0.571521	0.424832	0.0878395	0.114652	0.177252	0.198928	0.285809	0.276619	0.303934	0.148448	0.146268	0.176061	0.238732	0.148565	0.573418	0.352969	0.181553	0.249704
F3	0.240933	0.462466	0.625477	0.415255		0.44213	0.502602	0.576715	0.179095	0.209975	0.402115	0.720879	0.18293	0.365255	0.18878	0.27849	0.440062	0.49359	0.616542	0.417191	0.19247	0.383562	0.439713	0.420407	0.256456	0.269819	0.430551	0.454332
Fz	0.166817	0.155344	0.234951	0.24874	0.44213		0.322199	0.0522379	0.285641	0.206439	0.319761	0.336417	0.364385	0.290164	0.183186	0.160439	0.0833067	0.152631	0.158432	0.22008	0.194354	0.181213	0.108265	0.18138	0.934326	0.507236	0.143048	0.170825
F4	0.421617	0.644052	0.667782	0.459095	0.502602	0.322199		0.118587	0.876937	0.585808	0.239262	0.430696	0.588799	0.972734	0.62067	0.208076	0.0097325	0.397285	0.168949	0.562984	0.587236	0.251073	0.117134	0.541658	0.781983	0.498176	0.150689	0.373112
F8	0.157707	0.257695	0.302683	0.305502	0.576715	0.0522379	0.118587		0.610034	0.407253	0.0105735		0.808589	0.767002	0.396371	0.126408	0.0183595	0.152874	0.0568663	0.38057	0.347254	0.182454	0.117691	0.301765	0.561324	0.831198	0.0843067	0.205238
FC5	0.230352	0.371871	0.43805	0.12305	0.179095	0.285641	0.876937	0.610034		0.0836605	0.951498		0.00261899	0.0213203	0.019258	0.186874	0.402488	0.416248	0.55816	0.0833274	0.0342428	0.234249	0.306043	0.0200514	0.386362	0.402522	0.3068	0.290556
FC1	0.210386	0.301181	0.391827	0.199266	0.209975	0.206439	0.585808	0.407253	0.0836605		0.784603	0.534871	0.0386164	0.142833	0.131348	0.149194	0.2742	0.264172	0.326799	0.137825	0.0639277	0.178094	0.232369	0.15924	0.325812	0.401768	0.209157	0.211453
FC2	0.331727	0.411775	0.434208	0.571521	0.402115	0.319761	0.239262	0.0105735	0.951498	0.784603		0.441868	0.82484	0.860372	0.781823	0.295318	0.0609933	0.22256	0.0703631	0.641067	0.681646	0.328163	0.314403	0.431016	0.127187	0.680172	0.182259	0.266783
FC6	0.574061	0.489542	0.443583	0.424832	0.720879	0.336417	0.430696			0.534871	0.441868		0.525999	0.544536	0.583578	0.713579	0.856705	0.27669	0.363137	0.548071	0.377455	0.162796	0.989531		0.475082	0.456329	0.74148	0.502953
M1	0.464242	0.716275	0.979276	0.0878395	0.18293	0.364385	0.588799	0.808589	0.00261899	0.0386164	0.82484	0.525999		0.105897	0.0239965	0.111316	0.696655	0.780812	0.739006	0.0395009	0.0270993	0.331078	0.456078	0.380764	0.398219	0.264327	0.641692	0.672125
T7	0.499483	0.585756	0.650183	0.114652	0.365255	0.290164	0.972734	0.767002	0.0213203	0.142833	0.860372	0.544536	0.105897		0.0977262	0.191676	0.430668	0.689783	0.724767	0.0762871	0.0733853	0.0834912	0.409753	0.190073	0.493016	0.172652	0.178112	0.465182
C3	0.194496	0.343797	0.446414	0.177252	0.18878	0.183186	0.62067	0.396371	0.019258	0.131348	0.781823	0.583578	0.0239965	0.0977262		0.127096	0.262167	0.297102	0.339161	0.566658	0.177489	0.102877	0.266043	0.135639	0.686598	0.324788	0.168163	0.236248
Cz	0.133054	0.236097	0.267326	0.198928	0.27849	0.160439	0.208076	0.126408	0.186874	0.149194	0.295318	0.713579	0.111316	0.191676	0.127096		0.0929735	0.181519	0.135354	0.194588	0.149037	0.299184	0.233084	0.102241	0.822513	0.222415	0.136974	0.173998
C4	0.113162	0.156904	0.231706	0.285809	0.440062	0.0833067	0.0097325	0.0183595	0.402488	0.2742	0.0609933	0.856705	0.696655	0.430668	0.262167	0.0929735		0.0536153	0.00752962	0.292597	0.253179	0.368025	0.538532	0.163347	0.894613	0.583485	0.16551	0.0426795
T8	0.121993	0.131059	0.156214	0.276619	0.49359	0.152631	0.397285	0.152874	0.416248	0.264172	0.22256	0.27669	0.780812	0.689783	0.297102	0.181519	0.0536153		0.206205	0.310545	0.304216	0.238705	0.0401224	0.264278	0.874842	0.890355	0.112	0.111354
M2	0.239149	0.239029	0.292507	0.303934	0.616542	0.158432	0.168949	0.0568663	0.55816	0.326799	0.0703631	0.363137	0.739006	0.724767	0.339161	0.135354	0.00752962	0.206205		0.335037	0.317089	0.107258	0.0427788	0.482523	0.734239	0.919228	0.0593112	0.054261
CP5	0.285214	0.302437	0.32466	0.148448	0.417191	0.22008	0.562984	0.38057	0.0833274	0.137825	0.641067	0.548071	0.0395009	0.0762871	0.566658	0.194588	0.292597	0.310545	0.335037		0.35289	0.174411	0.265988	0.143462	0.989308	0.251211	0.21668	0.260024
CP1	0.198369	0.33307	0.41778	0.146268	0.19247	0.194354	0.587236	0.347254	0.0342428	0.0639277	0.681646	0.377455	0.0270993	0.0733853	0.177489	0.149037	0.253179	0.304216	0.317089	0.35289		0.115044	0.309113	0.159848	0.844835	0.525402	0.181934	0.288519
CP2	0.244946	0.372944	0.423711	0.176061	0.383562	0.181213	0.251073	0.182454	0.234249	0.178094	0.328163	0.162796	0.331078	0.0834912	0.102877	0.299184	0.368025	0.238705	0.107258	0.174411	0.115044		0.482605	0.234976	0.993409	0.49175	0.091363	0.248151
CP6	0.111014	0.0844964	0.108099	0.238732	0.439713	0.108265	0.117134	0.117691	0.306043	0.232369	0.314403	0.989531	0.456078	0.409753	0.266043	0.233084	0.538532	0.0401224	0.0427788	0.265988	0.309113	0.482605		0.221244	0.817307	0.902521	0.280949	0.0665821
P7	0.155149	0.233797	0.31208	0.148565	0.420407	0.18138	0.541658	0.301765	0.0200514	0.15924	0.431016		0.380764	0.190073	0.135639	0.102241	0.163347	0.264278	0.482523	0.143462	0.159848	0.234976	0.221244		0.799278	0.616642	0.329493	0.442918
P3	0.996383	0.696794	0.493242	0.573418	0.256456	0.934326	0.781983	0.561324	0.386362	0.325812	0.127187	0.475082	0.398219	0.493016	0.686598	0.822513	0.894613	0.874842	0.734239	0.989308	0.844835	0.993409	0.817307	0.799278		0.155326	0.828418	0.770373
Pz	0.327459	0.603782	0.915253	0.352969	0.269819	0.507236	0.498176	0.831198	0.402522	0.401768	0.680172	0.456329	0.264327	0.172652	0.324788	0.222415	0.583485	0.890355	0.919228	0.251211	0.525402	0.49175	0.902521	0.616642	0.155326		0.191094	0.782256
P4	0.218212	0.299659	0.407463	0.181553	0.430551	0.143048	0.150689	0.0843067	0.3068	0.209157	0.182259	0.74148	0.641692	0.178112	0.168163	0.136974	0.16551	0.112	0.0593112	0.21668	0.181934	0.091363	0.280949	0.329493	0.828418	0.191094		0.197292
P8	0.199779	0.175175	0.189425	0.249704	0.454332	0.170825	0.373112	0.205238	0.290556	0.211453	0.266783	0.502953	0.672125	0.465182	0.236248	0.173998	0.0426795	0.111354	0.054261	0.260024	0.288519	0.248151	0.0665821	0.442918	0.770373	0.782256	0.197292
